# Supplementary material for: Serotonin signaling modulates aging-associated metabolic network integrity in response to nutrient choice in Drosophila melanogaster
Source: Commun Biol. 2021 Jun 15;4:740. doi: 10.1038/s42003-021-02260-5 (PMC8206115; doi:10.1038/s42003-021-02260-5)
Supplement: Supplementary file 4 — Supplementary Data 1 [file 42003_2021_2260_MOESM4_ESM.xlsx]

## Sheet: Figure 6c
Starvation Time (Hrs)	TubGS-GAL4 x w/CD/RU-	TubGS-GAL4 x w/CD/RU+	TubGS-GAL4 x w/FD/RU-	TubGS-GAL4 x w/FD/RU+
2	1	1	1	1
4	1	1	1	1
13.76	1	1	1	1
15.75	1	0.98	0.98	1
20.75	1	0.98	0.98	1
23.93	0.97	0.98	0.97	1
32.95	0.69	0.9	0.9	0.98
38.02	0.46	0.55	0.55	0.75
41.03	0.16	0.27	0.33	0.53
45.99	0.05	0.07	0.1	0.14
52	0	0	0.02	0.04
66.95	0	0	0	0

## Sheet: Figure 6d
Starvation Time (Hrs)	TubGS-GAL4 x UAS-GDHi/CD/RU-	TubGS-GAL4 x UAS-GDHi/CD/RU+	TubGS-GAL4 x UAS-GDHi/FD/RU-	TubGS-GAL4 x UAS-GDHi/FD/RU+
2	1	1	1	1
4	1	1	1	1
13.76	1	1	1	1
15.75	1	1	1	1
20.75	1	1	1	1
23.93	0.98	1	1	1
32.95	0.85	0.73	0.91	1
38.02	0.61	0.4	0.81	0.88
41.03	0.54	0.25	0.74	0.76
45.99	0.44	0.1	0.49	0.48
52	0.34	0.03	0.33	0.36
66.95	0	0	0	0

## Sheet: Figure 6e
Starvation Time (Hrs)	TubGS-GAL4 x UAS-GS1i/CD/RU-	TubGS-GAL4 x UAS-GS1i/CD/RU+	TubGS-GAL4 x UAS-GS1i/FD/RU-	TubGS-GAL4 x UAS-GS1i/FD/RU+
2	1	1	1	1
4	1	1	1	1
13.76	1	1	1	1
15.75	0.98	1	0.98	1
20.75	0.97	1	0.98	1
23.93	0.97	0.92	0.98	1
32.95	0.61	0.68	0.82	0.98
38.02	0.34	0.3	0.62	0.76
41.03	0.22	0.13	0.45	0.48
45.99	0.05	0.02	0.12	0.15
52	0.02	0	0.05	0.09
66.95	0		0	0

## Sheet: Figure 6f
Starvation Time (Hrs)	TubGS-GAL4 x UAS-GS2i/CD/RU-	TubGS-GAL4 x UAS-GS2i/CD/RU+	TubGS-GAL4 x UAS-GS2i/FD/RU-	TubGS-GAL4 x UAS-GS2i/FD/RU+
2	1	1	1	1
4	1	1	1	1
13.76	1	1	1	1
15.75	1	1	1	1
20.75	1	1	1	1
23.93	1	0.97	1	1
32.95	1	0.54	1	0.98
38.02	0.95	0.12	0.98	0.84
41.03	0.74	0.07	0.88	0.71
45.99	0.46	0.02	0.63	0.38
52	0.28	0	0.27	0.16
66.95	0	0	0	0
